# Supplementary material for: Multidimensional Differences and Driving Mechanisms of Bacterial Communities in Urban and Rural Rivers Across China
Source: Microorganisms. 2026 May 24;14(6):1185. doi: 10.3390/microorganisms14061185 (PMC13304416; doi:10.3390/microorganisms14061185)
Supplement: Supplementary file 1 [file microorganisms-14-01185-s001.zip]

Archive with 4 entries (4 files):
- Table S1 The information of the relevant points involved in the analysis of biological sequences.xlsx
- Table S2 Water Quality Data Table.xlsx
- Table S3 Source of water quality and microbial data.xlsx
- Table S4 water quality analysis method.xlsx
