# Supplementary material for: Multidimensional Differences and Driving Mechanisms of Bacterial Communities in Urban and Rural Rivers Across China
Source: Microorganisms. 2026 May 24;14(6):1185. doi: 10.3390/microorganisms14061185 (PMC13304416; doi:10.3390/microorganisms14061185)
Supplement: Supplementary file 1 [file microorganisms-14-01185-s001.zip › Table S1 The information of the relevant points involved in the analysis of biological sequences.xlsx]

## Sheet: Sheet1
sample-id	All data points can be retrieved through their numbers on the NCBI website:https://static.pubmed.gov/portal/portal.fcgi/
SRR30002911
SRR30002912
SRR30002908
SRR30002909
SRR30002910
SRR30002905
SRR30002906
SRR30002907
SRR30002902
SRR30002903
SRR30002904
SRR30002899
SRR30002900
SRR30002901
SRR30002896
SRR30002897
SRR30002898
SRR30002893
SRR30002894
SRR30002895
SRR30002890
SRR30002891
SRR30002892
SRR30002887
SRR30002888
SRR30002889
SRR30002884
SRR30002885
SRR30002886
SRR30002881
SRR30002882
SRR30002883
SRR30002878
SRR30002879
SRR30002880
SRR30002875
SRR30002876
SRR30002877
SRR30002872
SRR30002873
SRR30002874
SRR30002869
SRR30002870
SRR30002871
SRR30002865
SRR30002866
SRR30002867
SRR30002868
SRR30002862
SRR30002863
SRR30002864
SRR30002859
SRR30002860
SRR30002861
SRR30002856
SRR30002857
SRR30002858
SRR30002853
SRR30002854
SRR30002855
SRR30002851
SRR30002852
SRR30002850
SRR30002849
SRR30002847
SRR30002848
SRR30002846
SRR30002845
SRR30002844
SRR30002842
SRR30002843
SRR30002839
SRR30002840
SRR30002841
SRR30002837
SRR30002838
SRR30002834
SRR30002835
SRR30002836
SRR30002831
SRR30002832
SRR30002833
SRR30002828
SRR30002829
SRR30002830
SRR30002825
SRR30002826
SRR30002827
SRR30002822
SRR30002823
SRR30002824
SRR30002819
SRR30002820
SRR30002821
SRR30002815
SRR30002816
SRR30002817
SRR30002818
SRR30002812
SRR30002813
SRR30002814
SRR30002809
SRR30002810
SRR30002811
SRR30002806
SRR30002807
SRR30002808
SRR30002803
SRR30002804
SRR30002805
SRR30002800
SRR30002801
SRR30002802
SRR30002797
SRR30002798
SRR30002799
SRR30002794
SRR30002795
SRR30002796
SRR30002791
SRR30002792
SRR30002793
SRR30002788
SRR30002789
SRR30002790
SRR30002785
SRR30002786
SRR30002787
SRR30002782
SRR30002783
SRR30002784
SRR30002779
SRR30002780
SRR30002781
SRR30002776
SRR30002777
SRR30002778
SRR30002773
SRR30002774
SRR30002775
SRR30002770
SRR30002771
SRR30002772
SRR30002767
SRR30002768
SRR30002769
SRR26250533
SRR26250534
SRR26250535
SRR26250536
SRR26250528
SRR26250529
SRR26250530
SRR26250531
SRR26250532
SRR25907105
SRR26250527
SRR25907102
SRR25907103
SRR25907104
SRR25907100
SRR25907101
SRR25907098
SRR25907099
SRR25907095
SRR25907096
SRR25907097
SRR25907093
SRR25907094
SRR25907092
SRR25907090
SRR25907091
SRR25907088
SRR25907089
SRR25907087
SRR25907085
SRR25907086
SRR25907083
SRR25907084
SRR25907081
SRR25907082
SRR25907078
SRR25907079
SRR25907080
SRR25907076
SRR25907077
SRR25907075
SRR25907073
SRR25907074
SRR25907071
SRR25907072
SRR18819428
SRR25907070
SRR18819425
SRR18819426
SRR18819427
SRR18819421
SRR18819422
SRR18819423
SRR18819424
SRR18819417
SRR18819418
SRR18819419
SRR18819420
SRR18819413
SRR18819414
SRR18819415
SRR18819416
SRR18819410
SRR18819411
SRR18819412
SRR18819405
SRR18819406
SRR18819407
SRR18819408
SRR18819409
SRR18819400
SRR18819401
SRR18819402
SRR18819403
SRR18819404
SRR18819396
SRR18819397
SRR18819398
SRR18819399
SRR18819391
SRR18819392
SRR18819393
SRR18819394
SRR18819395
SRR18819386
SRR18819387
SRR18819388
SRR18819389
SRR18819390
SRR18819382
SRR18819383
SRR18819384
SRR18819385
SRR18819377
SRR18819378
SRR18819379
SRR18819380
SRR18819381
SRR18819373
SRR18819374
SRR18819375
SRR18819376
SRR18819369
SRR18819370
SRR18819371
SRR18819372
SRR18819365
SRR18819366
SRR18819367
SRR18819368
SRR18819361
SRR18819362
SRR18819363
SRR18819364
SRR18819356
SRR18819357
SRR18819358
SRR18819359
SRR18819360
SRR18819352
SRR18819353
SRR18819354
SRR18819355
SRR18819348
SRR18819349
SRR18819350
SRR18819351
SRR18819344
SRR18819345
SRR18819346
SRR18819347
SRR18819340
SRR18819341
SRR18819342
SRR18819343
SRR18819336
SRR18819337
SRR18819338
SRR18819339
SRR18819333
SRR18819334
SRR18819335
SRR18819329
SRR18819330
SRR18819331
SRR18819332
SRR18819325
SRR18819326
SRR18819327
SRR18819328
SRR17041801
SRR18819321
SRR18819322
SRR18819323
SRR18819324
SRR17041795
SRR17041796
SRR17041797
SRR17041798
SRR17041799
SRR17041800
SRR17041790
SRR17041791
SRR17041792
SRR17041793
SRR17041794
SRR17041785
SRR17041786
SRR17041787
SRR17041788
SRR17041789
SRR17041780
SRR17041781
SRR17041782
SRR17041783
SRR17041784
SRR17041775
SRR17041776
SRR17041777
SRR17041778
SRR17041779
SRR17041770
SRR17041771
SRR17041772
SRR17041773
SRR17041774
SRR17041764
SRR17041765
SRR17041766
SRR17041767
SRR17041768
SRR17041769
SRR17041759
SRR17041760
SRR17041761
SRR17041762
SRR17041763
SRR17041753
SRR17041754
SRR17041755
SRR17041756
SRR17041757
SRR17041758
SRR17041747
SRR17041748
SRR17041749
SRR17041750
SRR17041751
SRR17041752
SRR17041741
SRR17041742
SRR17041743
SRR17041744
SRR17041745
SRR17041746
SRR15093041
SRR15093042
SRR17041739
SRR17041740
SRR15093037
SRR15093038
SRR15093039
SRR15093040
SRR15093033
SRR15093034
SRR15093035
SRR15093036
SRR15093029
SRR15093030
SRR15093031
SRR15093032
SRR15093025
SRR15093026
SRR15093027
SRR15093028
SRR15093021
SRR15093022
SRR15093023
SRR15093024
SRR15093018
SRR15093019
SRR15093020
SRR15093015
SRR15093016
SRR15093017
SRR12534692
SRR12534693
SRR12534694
SRR12534689
SRR12534690
SRR12534691
SRR10898803
SRR10898804
SRR12534687
SRR12534688
SRR10898799
SRR10898800
SRR10898801
SRR10898802
SRR10898794
SRR10898795
SRR10898796
SRR10898797
SRR10898798
SRR8056706
SRR8056707
SRR8056708
SRR8056709
SRR8056710
SRR10898793
SRR7059675
SRR8056700
SRR8056701
SRR8056702
SRR8056703
SRR8056704
SRR8056705
SRR7059669
SRR7059670
SRR7059671
SRR7059672
SRR7059673
SRR7059674
SRR7059664
SRR7059665
SRR7059666
SRR7059667
SRR7059668
SRR7059659
SRR7059660
SRR7059661
SRR7059662
SRR7059663
SRR7059653
SRR7059654
SRR7059655
SRR7059656
SRR7059658
SRR7059648
SRR7059649
SRR7059650
SRR7059651
SRR7059652
SRR3475845
SRR3475853
SRR3475855
SRR3475857
SRR7059646
SRR7059647
SRR3475829
SRR3475835
SRR3475837
SRR3475838
SRR3475839
SRR3475840
SRR3475841
SRR3475842
SRR3475817
SRR3475818
SRR3475819
SRR3475820
SRR3475821
SRR3475822
SRR3475823
SRR3475807
SRR3475812
SRR3475813
SRR3475814
SRR3475815
SRR3475816
