# Supplementary material for: Multidimensional Differences and Driving Mechanisms of Bacterial Communities in Urban and Rural Rivers Across China
Source: Microorganisms. 2026 May 24;14(6):1185. doi: 10.3390/microorganisms14061185 (PMC13304416; doi:10.3390/microorganisms14061185)
Supplement: Supplementary file 1 [file microorganisms-14-01185-s001.zip › Table S2 Water Quality Data Table.xlsx]

## Sheet: rural
	Site	pH	DO	TOC	COD	TP	TN	NH4-N	NO3-N	NO2-N
	F2	7.38		4.96	49.16	0.96	13.04	10.46
	F3	7.62		5.06	53.17	0.48	10.5	7.35
	F4	7.51		5.89	92.77	0.4	9.79	7.85
	F5	7.61		5.01	51.15	0.53	9.84	8
	F6	7.69		5.07	50.67	0.23	7.52	1.75
	F7	7.64		3.81	33.11	0.33	7.95	5.23
	F8	7.7		3.82	33.11	0.24	8.66	3.59
	F9	7.6		4.47	71.23	0.39	7.99	2.73
	F10	8.05		3.3	24.58	0.1	4.69	0.71
	F11	8.06		3.13	27.59	0.15	5.26	0.4
	F12	8.02		3.59	32.61	0.16	4.55	0.4
	F13	8.01		3.07	23.07	0.07	3.67	0.65
	F14	7.88		2.97	23.07	0.09	4.88	0.43
	F15	7.72		3.13	26.59	0.07	4.67	0.47
	F16	7.86		2.93	25.08	0.07	4.16	0.6
Characteristics of microbial community structure and influencing factors in rivers flowing into Changdang Lake during the wet season	W152	7.9	6.34	2.7		0.1	1.98
	W153	8.02	6.77	5.9		0.1	1.94
	W154	7.97	5.63	6.1		0.1	1.88
	W155	8.02	6.56	6.3		0.11	1.83
	W162	8.09	7.49	4.1		0.03	0.69
	W150	7.72	4.55	3.2		0.12	2.71
	W151	7.83	5.71	3		0.1	2.83
	W157	8.14	7.28	4.2		0.04	0.7
	W159	8.02	6.43	4		0.04	0.72
	W161	8.01	7.89	4		0.04	0.64
	W164	8.03	6.57	3.1		0.05	1.79
Water Quality and Microbial Community in the Context of Ecological Restoration: A Case Study of the Yongding River,	6上	8.69	8.55		26.29	0.06	2.02	0.27	0.42
	8上	8.94	11.14		19.74	0.12	2.03	0.55	0.25
	9上	8.84	9.96		19.85	0.08	2.21	0.41	0.25
Effects of anthropogenic intensity on bacterioplankton community structure in Jinjiang River.	DS	7.975	11.3889	3.91304
	WS	7.45	6.66667	6.08696
	HHDS	7.9	10	4.34783
	LHDS	8.125	11.9444	2.6087
	MHDS	7.75	10	4.34783
	HHWS	7.75	6.38889	6.08696
	LHWS	7.3	6.94444	6.52174
	MHWS	7.3	6.66667	6.08696
	CJ	6.93	6.64			0.76	2.27
	LZ	8.34	10.2			0.3	2.41
Structure-activity relationship between microbial community and endogenous pollution in urban river	upstream	7.86	3.81		19.72
	mid stream	8.11	6.11		15.53
	down stream	8	5.62		56.89
	W3	9.06667	8.73826			0.0202685	1.13423	0.00469799	0.0461538	0.00239726
	W4	9.11429	9.5651			0.0154362	0.479866	0.0503356	0.121678	0.0676027
	W6	8.71429	8.85101			0.0339597	0.514765	0.0671141	0.516084	0.00479452
	W7	7.8	8.61611			0.0236913	0.27047	0.0926174	0.612587	0.0632877
BACTERIAL COMMUNITY STRUCTURE AND ITS INFLUENCING FACTORS IN SURFACE SEDIMENTS OF THE NYANG RIVER IN THE DRY SEASON, CHINA	S1	8.2	8.24		8.11	0.23	1.32	0.226		0.025
	S2	7.53	7.96		3.71	0.22	1.01	0.007		0.017
	S3	7.88	7.8		10.22	0.27	1.31	0.074		0.027
	JH3	9.07	5.9			0.211	3.057	0.758	1.287	0.066
	JH4	8.9	6.2			0.278	2.841	0.743	1.05	0.061
	WY2	9.24	5			0.294	2.522	0.199	1.19	0.081
	WY3	9.26	4.9			0.31	2.101	0.162	0.768	0.035
	YL2	9.4	5.3			0.246	2.307	0.285	1.146	0.059
	WY2	9.24	5			0.294	2.522	0.199	1.19	0.081
	WY3	9.26	4.9			0.31	2.101	0.162	0.768	0.035
	YL2	9.4	5.3			0.246	2.307	0.285	1.146	0.059
	YL3	9.41	5.1			0.219	1.981	0.146	1.009	0.042
	YL4	9.31	5.3			0.282	2.43	0.607	0.937	0.052
	DJ1	9.22	4.3			0.223	2.612	0.156	1.009	0.044
	32.2DJ2	9.11	6.7			0.235	2.33	0.191	0.893	0.041
	DJ3	9.12	5.6			0.27	2.492	0.405	0.844	0.073
	111.6DJ1	7.63	2.9			0.094	2.773	0.192	1.373	0.024
	DJ2	7.82	2.1			0.09	2.49	0.182	1.419	0.04
	DJ3	7.88	2.2			0.094	2.542	0.113	1.722	0.113
	JH3	8.04	5.8			0.187	3.621	0.695	1.978	0.042
	JH4	8.1	5.7			0.215	4.051	0.751	2.14	0.024
	WY2	8.29	7.4			0.358	7.082	0.852	3.208	0.116
	WY3	8.17	8.1			0.31	5.292	0.737	2.841	0.084
	YL2	8.22	6.6			0.179	5.026	0.553	1.948	0.02
	YL3	8.1	6.7			0.207	3.747	0.65	1.939	0.022
	YL4	8.25	7.4			0.199	4.976	0.709	0.735	0.02
	167.0YL5	8.08	7			0.143	3.362	0.352	1.12	0.017
	DJ1	8.14	8.6			0.211	4.603	0.733	1.983	0.038
	DJ2	8.15	7.5			0.235	4.657	0.5	1.983	0.041
	DJ3	8.16	7.6			0.294	4.98	0.566	2.066	0.053
Community structure of bacterioplankton and its relationship with environmental factors in the upper reaches of the Heihe River in Qinghai Plateau	H1	8.45	6.1		2.88	0.04	2.2	0.17
	H2	8.37	5.8		3.12	0.04	1.97	0.16
	H3	8.27	5.2		1.84	0.04	2.57	0.2
	H4	8.37	5.7		1.84	0.03	1.97	0.11
	H5	8.35	6.5		4.08	0.02	2.29	0.15
	H6	8.31	6.3		1.44	0.02	1.52	0.2
	H7	8.35	6.9		2.08	0.02	1.56	0.14
	H8	8.35	8.2		1.6	0.02	1.7	0.12
Coupled effects of landscape structures and water chemistry on bacterioplankton communities at multi-spatial scales	T1	7.4	7.95			0.11		0.23	1.66
	T2	7.6	7.77			0.12		0.19	0.42
	T3	7.89	7.68			0.05		0.14	1.96
	T4	7.89	7.64			0.1		0.28	1.93
	T5	7.72	8.04			0.11		0.13	0.67
	T7	7.49	8.74			1.15		0.28	2.98
	T8	7.82	7.37			0.17		0.61	3.53
	T9	7.57	7.01			0.3		0.63	4.09
	T10	7.6	8.18			0.09		0.26	5.55
	T11	7.64	7.04			0.09		0.48	7.46
	T13	7.3	5.82			0.15		0.58	5.41
	T14	7.03	4.81			0.15		0.81	6.09
	T1	7.31	9.87			0.18		0.3	6.06
	T2	7.66	10.51			0.3		0.11	1.59
	T3	7.39	10.07			0.12		0.09	4.52
	T4	7.78	9			0.06		0.07	4.99
	T5	7.77	9.92			0.62		0.14	2.95
	T6	7.83	9.53			0.08		0.1	10.45
	T7	7.88	9.35			0.11		0.1	3.09
	T8	7.92	8.02			0.14		0.99	12.19
	T9	8.54	10.25			0.12		0.11	3.78
	T10	8.08	8.13			0.79		0.16	2.48
	T11	7.71	8.25			0.26		2.38	12.34
	T12	8.67	11.5			0.14		0.38	6.04
	T13	7.79	8.51			0.16		0.16	3.76
	T14	7.34	8.03			0.45		0.7	2.85
Assembly process and co-occurrence network of microbial community in response to free ammonia gradient distribution	SY01_1	8.31	7.83					0.913	1.275
	SY02_1	8.67	10.51					0.465	2.635
	SY03_1	8.72	12.82					0.499	2.625
	SY04_1	8.84	13.53					0.415	3.08
	SY05_1	8.47	15.11					0.46	2.652
	SY06_1	8.61	11.91					0.607	2.065
	SY07_1	8.38	8.47					0.667	1.7
	SY08_1	9.31	10.94					0.45	3.016
	SY09_1	9.35	21.6					0.433	2.969
	SY10_1	8.88	11.51					1.153	1.078
	SY11_1	8.5	0					0	0
	SY01_2	9.44	8.88					0.921	1.91
	SY02_2	9.56	9.31					0.763	2.499
	SY03_2	9.67	11.86					0.626	2.63
	SY04_2	9.64	12.47					0.487	2.372
	SY05_2	9.52	0					0.579	3.546
	SY06_2	10.02	3					0.143	6.324
	SY07_2	9.42	0.43					0.42	2.464
	SY09_2	9.05	4.07					0.724	1.15
	SY10_2	9.07	1.96					0.783	1.051
	SY11_2	9.48	1.95					0.696	2.359
	SY12_2	9.66	4.19					0.538	3.132
	SY01_3	9.13	10.69					0.499	1.358
	SY02_3	9.07	9.03					0.698	1.215
	SY03_3	9.14	12.13					0.888	1.497
	SY04_3	9.18	13.11					0.4	1.6
	SY05_3	8.98	13.45					0.616	1.096
	SY06_3	9.13	11.43					0.546	1.274
	SY07_3	8.97	16.07					0.79	1.1
	SY08_3	8.79	16.3					0.922	0.76
	SY09_3	8.77	13.65					0.921	0.836
	SY10_3	8.78	10.66					0.918	0.796
	SY11_3	8.82	13.89					1.301	0.776
	SY12_3	8.74	13.7					1.804	0.67
	MDM	8.07	7.45			0.25	2.37
	JTM	8.14	7.56			0.29	2.53
	rual	7.92	7.25					3.14	0.63
	WZ15	7.7	6.6	3.41		0.09	3.08	0.06	1.71
	WZ16	7.59	6.62	4.42		0.08	1.78	0.03	1.36
	ZG15	8.2	6.51	4.6		0.01	3.51	0.05	1.68
	YC15	6.89	5.97	4.77		0.03	2.56	0.08	1.84
	YC16	7.48	6.41	5.85		0.07	2.23	0.05	1.37
	WH15	7.6	5.53	3.35		0.14	3.14	0.09	1.3
	WH16	7.37	5.29	5.49		0.12	1.85	0.07	1.06
	WX15	7.68	6.38	3.43		0.09	2.57	0.06	0.24
	WX16	7.62	5.38	4.07		0.1	1.44	0.04	1.25
	AQ15	7.72	6.51	3.45		0.04	2.89	0.34	0.83
	AQ16	7.49	5.68	4.07		0.11	1.28	0.05	1.54
	WHu15	7.63	6.32	2.99		0.06	2.93	0.1	1.3
	WHu16	7.5	5.79	4.93		0.08	1.39	0.07	1.07
	MAS15	7.76	6.65	3.26		0.06	2.85	0.07	1.18
	MAS16	7.48	5.39	4.98		0.09	1.29	0.06	1.04
	ZJ15	7.62	6.24	3.88		0.05	2.97	0.08	0.98
	ZJ16	7.42	5.49	4.5		0.1	1.16	0.05	0.42
	KS_1	6.15					0.944	0.108	0.763
	KS_2	6.2					0.644	0.004	0.434
	KS_3	6.14					1.034	0.001	0.647
	KS_4	6.24					1.142	0.006	0.892
	KS_5	6.46					1.264	0.005	1.008
	KS_6	6.5					0.638	0.055	1.129
	KN_1	6.28					0.602	0.007	0.589
	KN_2	6.26					1.084	0.008	0.314
	KN_3	6.19					1.91	0.034	0.957
	KN_4	6.16					2.021	0.04	1.76
	KN_5	6.24					0.893	0.01	1.913
	KN_6	6.55					0.945	0.034	0.663
	IL_1	6.73					1.064	0.012	0.845
	IL_2	6.71					1.143	0.027	0.958
	IL_3	6.75					1.393	0.02	1.064
	IL_4	6.76					1.201	0.016	1.209
	IL_5	6.46					1.083	0.008	1.108
	IL_6	6.54					1.856	0.018	0.989
	IL_7	6.56					1.382	0.074	1.657
	IL_8	6.68					0.094	0.012	1.183
	TK_1	6.83					0.825	0.012	0.015
	TK_2	6.72					0.65	0.007	0.709
	TK_3	6.6					0.678	0.022	0.584
	TK_4	6.56					0.902	0.011	0.588
	TK_5	6.53					0.886	0.018	0.796
	TK_6	6.54					0.937	0.008	0.748
	TK_7	6.48					0.998	0.037	0.807
	TK_8	6.8					0.02	0.033	0.892
		1
Evaluation of the Influence of Habitat Heterogeneity and Human Activities on the Distribution of Microbial Diversity in a High Elevation Drop River	GLXS	8.75	8.67			0.2	1.84
	GLXY	7.66	9.42			0.19	1.92
	GLSY	8.19	10.55			0.16	1.54
	LHBZL	7.37	12.7			0.15	1.69
	CZZL	7.6	12.81			0.16	1.82
	YSZL	8.09	12.35			0.07	0.92
		1

## Sheet: urban
	Site	pH	DO	TOC	COD	TP	TN	NH4-N	NO3-N	NO2-N
Distribution characteristics and influencing factors of bacteria community structure in water and sediments of Fuhe River.	F1	7.94		4.8	44.14	0.28	6.24	2.13
Impacts of treated wastewater on bacterial and fungal microbial communities in receiving rivers	B1	6.8	4.2	4		0.06	0.67	0.1
	B2	6.5	4.6	6.5		0.07	0.67	0.14
	A0	6.6	4.2	5.5		0.13	0.67	0.16
	A1	6.7	4.7	5		0.14	0.7	0.32
	A2	7.2	5.3	7.5		0.18	0.67	0.33
	A3	7.8	5.6	9.5		0.19	0.9	0.42
	B1	6.2	6.3	4		0.02	0.63	0.23
	B2	6.2	5.9	2.5		0.02	0.57	0.14
	A0	5.6	5.8	3.5		0.03	0.67	0.17
	A1	6.2	6.2	3		0.05	0.65	0.32
	A2	6	5.6	2.5		0.01	0.62	0.34
	A3	5.8	5.8	3.5		0.03	0.53	0.42
	QQ1	7.9	6.5		2.32	0.114	2.804
	ZT1	8	7.1		1.51	0.066	2.432	0.165	1.35	0.094
	WH1	7.1	7.4		1.92	0.048	2.882	0.008	1.9	0.013
	XW1	6.8	7.3		2.81	0.084	2.286	0.041	1.46	0.023
	XL1	7.9	6.5		2.38	0.052	2.3	0.17	1.31	0.033
	XT1	7.8	6.6		2.71	0.044	3.407	0.132	2.06	0.072
	BJ1	7.5	6.5		2.32	0.052	2.177	0.127	1.26	0.061
	LH1	8	6.7		3.05	0.052	2.507	0.318	1.31	0.017
	HL1	7.7	6		3.24	0.052	1.073	0.175	0.35	0.183
	CC1	7.8	6.8		2.99	0.046	1.262	0.127	0.67	0.037
	SQ1	7.8	6.5		5.5	0.136	3.012	0.16	1.76	0.077
	LHS1	7.9	4.3		4.49	0.124	6.062	0.189	3.64	0.197
	ZJQ1	7.7	2.5		4.47	0.186	9.108	1.703	4.06	0.226
	QQ2	8	6.9		2.37	0.026	3.204	0.208	1.84	0.078
	ZT2	8.4	7.7		1.72	0.054	3.026	0.141	1.77	0.089
	WH2	8.6	9.6		2.14	0.082	3.065	0.165	1.77	0.075
	XW2	8.3	7.1		1.94	0.026	3.561	0.499	1.7	0.127
	XL2	8.4	7.5		1.86	0.074	3.327	0.246	1.82	0.124
	XT2	8.5	7.5		1.75	0.084	3.525	0.456	1.73	0.104
	BJ2	8.4	7.9		2.2	0.104	3.675	0.508	1.78	0.111
	LH2	8.3	7.7		2.2	0.086	4.199	0.737	1.89	0.106
	HL2	8.3	6.7		2.17	0.114	3.491	0.346	1.86	0.089
	CC2	8.3	6.6		2.59	0.116	5.057	1.046	2.13	0.108
	SQ2	8.1	5.1		2.99	0.166	5.151	1.16	2.08	0.129
	LHS2	8	1.4		4.14	0.048	6.914	0.508	3.81	0.265
	ZJQ2	7.9	1		5.41	0.254	27.077	14.13	2.78	0.472
Reclaimed water influences bacterioplankton and bacteriobenthos communities differently in river networks	A1	9.01	5.76	3.2		0.61	2.24		0.41	0.15
	A2	9.25	6.75	4.1		0.25	3.83		0.46	0.25
	A3	8.39	4.4	2.9		0.51	5.58		2.4	0.51
	A4	8.67	6.23	3.6		0.33	6.04		3.79	0.31
	A5	8.68	5.35	3.1		0.2	6.2		4.41	0.39
	A6	8.9	5.89	3.3		0.23	6.14		4.56	0.52
	WB	7.67	3.37	2.8		0.23	10.25		9.8	0.06
	WG	7.34	2.93	3.3		0.37	6.29		5.62	0.01
	WJ	7.56	3.62	2.5		0.27	5.3		4.46	0
	WQ	7.39	3.62	3.1		0.14	10.35		5.18	0.25
	WX	7.88	3.1	3.5		0.27	12.17		10.27	0.18
Impact of long-term industrial contamination on the bacterial communities in urban river sediments	GGS1	7.49	8.72					1
	GGS2	7.49	8.72					1
	GGS3	7.49	8.72					1
	SPS1	7.53	8.77					1.02
	SPS2	7.53	8.77					1.02
	SPS3	7.53	8.77					1.02
	FZS1	7.24	8.92					1.11
	FZS2	7.24	8.92					1.11
	FZS3	7.24	8.92					1.11
	ZMS1	9.96	8.83					0.82
	ZMS2	9.96	8.83					0.82
	ZMS3	9.96	8.83					0.82
	6 down	8.69	8.55		26.29	0.06	2.02	0.27	0.42
	8 down	8.94	11.14		19.74	0.12	2.03	0.55	0.25
	9 down	8.84	9.96		19.85	0.08	2.21	0.41	0.25
The research on microbial diversity of Hechuan reach for Jialing River in autumn.	FJK	7.84	7.01			0.09	2.5
	QJ	7.55	6.94			0.38	2.8
Response of microbial communities in urban river sediments to wastewater treatment plant discharge.	S1	7.1	15.1		28.8	0.07	3.93	0.03	4.07	0.2
	S2	7.04	15.4		52.1	0	4.43	0.32	8.97	0.2
	S3	6.64	8.9		32.8	0	7.22	0.08	3.88	0.2
	S4	6.72	8.1		28.4	0.47	13	0.8	9.4	0.14
	S5	6.82	7.8		50.7	0.55	11.26	0.82	7.24	0.11
	S6	6.59	7.7		28.5	0.49	13.07	0.66	9.18	0.13
	S7	6.61	8.5		40.8	0.64	8.14	0.64	5.76	0.15
	S8	6.67	6.7		9.3	0.9	1.87	0.38	5.24	0.23
	S9	6.96	6.8		11.5	0.02	1.73	0.32	5.3	0.22
	S10	6.9	7		25.7	2.28	8.05	0.28	10.12	0.05
	S11	6.77	7.8		18.1	0.17	12.2	0.28	10.69	0.04
	S12	6.53	6.7		15.1	0.15	7.75	0.31	9.85	0.03
Comparison of the Microbial Communities Affected by Different Environmental Factors in a Polluted River	GHw-Jan	6.97	5.4			0.27	15.98	1.87
	GHw-Apr	6.96	2.01			0.7	12.84	4.23
	GHw-Jul	7.2	0.92			0.48	9.16	5.11
	GHw-Oct	7.03	0.72		2	0.63	17.26	7.99
	YCw-Jan	7.32	8.21			0.32	11.13	0.44
	YCw-Apr	7.1	6.71			0.24	10.64	0.99
	YCw-Jul	7.52	3.79			0.51	7.89	2.25
	YCw-Oct	7.14	4.36			0.62	13.78	3.56
	S4	7.75	7.99		3.43	0.26	0.49	0.176		0.011
	S5	8.02	7.78		4.81	0.21	0.901	0.008		0.014
	S6	7.9	8.08		5.52	0.2	0.502	0.189		0.026
	S7	8.25	7.83		6.43	0.25	0.501	0.005		0.028
Alteration of bacterial community composition in the sediments of an urban artificial river caused by sewage discharge	JHE1	7.4	4.55			0.39	2.97	1.27
	JHE2	7.7	3.83			0.35	3.19	1.15
	JHE3	7.5	4.52			0.3	3.5	1.89
	JHE4	8.2	6.89			0.39	3.08	1.64
	JHE5	8.4	6.97			0.3	3.24	1.9
	JHW1	8.5	5.53			0.22	2.7	0.75
	JHW2	8.3	6.78			0.18	2.53	0.63
	JHW3	8.1	6.33			0.2	2.3	0.72
	JHW4	8.2	6.41			0.32	4.41	0.67
	JHW5	8.4	6.47			0.33	4.12	0.66
	JH2	9.22	5.4			0.199	2.875	0.588	1.331	0.094
	JH6	9.56	6.9			0.242	2.19	0.168	1.058	0.087
	JH7	9.54	5.9			0.175	3.496	0.632	1.922	0.201
	WY1	9.47	4.9			0.318	3.273	0.341	1.777	0.077
	YL1	9.27	5.6			0.242	2.152	0.11	1.186	0.058
	JH7	9.54	5.9			0.175	3.496	0.632	1.922	0.201
	WY1	9.47	4.9			0.318	3.273	0.341	1.777	0.077
	YL1	9.27	5.6			0.242	2.152	0.11	1.186	0.058
	JH5	7.41	5			0.122	3.327	0.274	1.684	0.033
	JH6	7.79	6.3			0.082	3.999	0.061	2.182	0.002
	JH7	6.91	5.5			0.165	4.633	0.405	2.174	0.037
	WY1	8.39	2.9			0.106	2.246	0.186	0.689	0.01
	YL1	7.9	2.6			0.071	2.132	0.168	0.971	0.029
	JH2	7.94	5.9			0.119	3.05	0.632	1.93	0.044
	JH5	8.3	6.5			0.199	4.12	0.623	2.193	0.044
	JH6	8.41	8			0.147	3.602	0.649	2.425	0.036
	JH7	8.34	7.9			0.139	4.417	0.937	2.665	0.028
	WY1	8.24	8.2			0.258	5.666	0.365	2.14	0.033
	YL1	8.2	7.4			0.179	4.245	0.45	1.812	0.017
Temporal and Spatial Variation Characteristics and Influencing Factors of Bacterial Community in Urban Landscape Lakes	N41	7.92	13.57		17.26	0.04	2.06	1.23
	N42	8.16	13		15.67	0.036	1.99	1.08
	N43	8.01	13.12		15.03	0.03	1.9	1.03
	N21	7.22	10.13		15.32	0.051	1.42	0.399
	N22	7.32	9.64		14.98	0.048	1.34	0.375
	N23	7.65	9.3		14.87	0.042	1.25	0.361
	N11	7.92	10.34		15.21	0.049	1.13	0.338
	N12	7.85	10.23		15.01	0.046	1.09	0.321
	N13	7.84	10.17		14.91	0.041	0.89	0.305
	N31	7.82	13.41		14.65	0.097	5.71	2.65
	N32	8.44	13.25		14.25	0.089	5.54	2.31
	N33	8.34	13.05		13.24	0.079	5.37	1.79
	N41	7.12	13.32		30.26	0.08	2.41	0.3
	N42	7	10.51		23.16	0.07	2.37	0.08
	N43	7.61	8.01		15.92	0.07	2.4	0.17
	N21	7.26	9.2		30.05	0.07	1.72	0.16
	N22	7.16	8.02		18.16	0.1	0.73	0.06
	N23	7.46	5.26		13.32	0.09	1.68	0.23
	N11	7.32	13.64		23.16	0.09	1.51	0.14
	N12	7.11	8.46		19.21	0.08	1.26	0.06
	N13	7.51	7.52		15.03	0.08	1.14	0.22
	N31	6.98	7.37		49.04	0.13	7.03	0.52
	N32	7	7.16		25.16	0.18	6.79	0.44
	N33	7.02	7.32		16.25	0.2	6.71	0.24
	T6	7.81	8.23			0.34		4.97	3.76
	T12	9.09	9.75			0.14		0.17	3.45
Seasonal and inter‑annual variability of bacterioplankton communities in the subtropical Pearl River Estuary, China	HUM	7.75	5.46			0.28	3.36
	JOM	8.01	7.19			0.24	3.08
	HQL	7.92	6.87			0.23	2.95
	HEM	8.12	6.58			0.28	3.38
	MDM	8.07	7.45			0.25	2.37
	JTM	8.14	7.56			0.29	2.53
	JOM	7.96	6.82			0.25	2.16
	HQL	7.86	6.09			0.26	2.25
	HEM	7.84	6.08			0.94	3.07
	MDM	7.94	6.42			0.11	1.97
	JTM	7.69	5.37			0.19	2.95
	JOM	8.11	7.23			0.34	3.18
	HQL	8.17	6.94			0.26	2.87
	HEM	8.5	7.07			0.18	2.8
	MDM	8.56	9.13			0.24	2.47
	JTM	8.46	9.6			0.11	2.19
	JOM	8.62	5.44			0.05	2.96
	HQL	8.09	5.39			0.08	1.99
	HEM	8.12	5.33			0.08	2.34
	MDM	8.12	6.31			0.04	2.27
	JTM	8.26	5.83			0.08	2.32
	JOM	8.44	7.84			0.12	1.59
	HQL	8.23	7.78			0.36	1.2
	HEM	8.34	7.79			0.16	2.23
	MDM	8.35	7.86			0.24	1.8
	JTM	8.35	8.29			0.19	1.6
	JOM	8.47	6.84			0.1	2.24
	HQL	7.8	7.52			0.23	2.52
	HEM	8.03	7.48			0.28	2.28
	MDM	8.46	7.63			0.22	2.22
	JTM	8.16	6.78			0.1	1.43
Bacterioplankton communities and assembly mechanisms in wet season of lakes, Nanchang.	urban	7.78	7.01					1.53	0.75
Seasonal Succession of Bacterial Communities in Three Eutrophic Freshwater Lakes	JDTXL	1			24.28	0.35	9.16
	JCTXL				26.28	0.35	6.22
	JXTXL				34.32	0.42	9.42
	JQTXL				25.11	0.33	5.56
	JDYZL				12.14	0.21	2.38
	JCYZL				15.62	0.12	2.54
	JXYZL				15.16	0.28	3.01
	JQYZL				14.22	0.22	2.43
	JDNL				32.38	0.18	4.18
	JCNL				30.39	0.16	2.29
	JXNL				33.45	0.28	5.16
	JQNL				30.54	0.19	4.75
Water temperature and organic carbon control spatio- temporal dynamics of particle- attached and free- living bacterial communities in a hypereutrophic urban river network	A	7.58	2.14	7.41				3.69	0.97	0.09
	B	7.79	4.73	7.29				2.28	1.68	0.151
	C	7.77	4.85	6.05				2.12	1.6	0.1
	D	7.34	9.19	2.64				0.29	0.58	0.007
	A	7.77	3.19	5.34				2.69	0.89	0.072
	B	7.82	3.65	5.88				2.68	1.43	0.168
	C	7.71	4.84	5.43				1.99	1.36	0.095
	D	8.12	9.15	2.82				0.24	0.48	0.004
	LZ15	8.15	7.11	2.99		0.04	0.85	0.05	1.07
	LZ16	7.78	7.73	4.01		0.08	0.94	0.05	0.21
	CQ15	8.07	6.9	2.77		0.06	1.72	0.11	1.3
	CQ16	7.88	7.28	4.67		0.13	1.09	0.03	0.34
	FD15	7.78	6.9	3.33		0.06	2.75	0.07	0.96
	FD16	7.66	7.11	4.36		0.19	1.95	0.04	1.32
Characteristics of planktonic and sediment bacterial communities in a heavily polluted urban river	WFe1	7.81		42.85		0.83	9.55	1.37	3.46
	WFe2	7.77		50.3		0.93	10.73	1.86	4.2
	WFe3	7.8		45.13		0.65	7.08	1.72	1.98
	WFe4	7.74		48.52		0.62	8.07	1.03	2.8
	WFe5	7.81		40.91		0.53	4.43	1.45	2.22
	WAu1	7.57		56.35		0.49	6.42	1.86	2.03
	WAu2	7.82		54.13		0.24	8.13	2.11	3.07
	WAu3	7.36		45.59		0.38	4.75	1.77	2.36
	WAu4	7.69		35.1		0.44	5.08	1.06	3.88
	WAu5	7.92		34.69		0.5	6.82	1.15	2.11
	GD	6.5	13.7					0.1		0.046
	SH	6.5	14.5					0.04		0.049
	GH	7	14.8					0.54		0.057
	HS	7	13.9					0.64		0.064
	ZY	6.5	16.8					2.48		0.064
	BT	6.5	13.9					0.01		0.06
	GS	7	18.7					1.04		0.072
	JM	6.5	12.8					0.33		0.05
	HP	8	15.1					0.48		0.059
