# Supplementary material for: Multidimensional Differences and Driving Mechanisms of Bacterial Communities in Urban and Rural Rivers Across China
Source: Microorganisms. 2026 May 24;14(6):1185. doi: 10.3390/microorganisms14061185 (PMC13304416; doi:10.3390/microorganisms14061185)
Supplement: Supplementary file 1 [file microorganisms-14-01185-s001.zip › Table S3 Source of water quality and microbial data.xlsx]

## Sheet: Sheet1
Table S3 Source of water quality and microbial data
Number	First author	Published year	Sampling region	Sampling season	Number of urban sites	Number of rural sites	16S target region	Primer sets	Reference
1	Zhao, X	2023	Wenyu River	autumn	11	0	—	—	[49]
2	Shu, W	2022	Yuan River	summer/winter	2	26	V3-V4	338 F/806R	[37]
3	Ouyang, L	2022	Maozhou River	all year	8	0	—	—	[34]
4	Li, Y.S	2024	Jiusha River	summer	10	0	—	—	[28]
5	Zhang, Y.T	2023	Bahe River/Weihe River	summer/winter	24	0	—	—	[48]
6	Mai, Y	2022	Pearl River	all year	31	2	—	—	[32]
7	Ji, B	2021	Yangtze River	all year	12	0	—	—	[25]
8	Cai, X.L	2023	Wen-Rui Tang River	spring/summer	8	0	—	—	[17]
9	Huang, H.Q	2021	Liangtan River	summer/winter	10	0	—	—	[7]
10	Li, J	2022	Yongding River	summer	3	3	—	—	[27]
11	Zhang, D.Y	2023	Nyang River	autumn	4	3	—	—	[44]
12	Zhang, Q.Q	2020	Heihe River	summer	0	8	V3-V4	338 F/806R	[45]
13	Zhang, L	2020	Qingliu River	spring	12	0	V3-V4	338 F/806R	[9]
14	Sun, S.J	2024	Luanhe River	summer/autumn	0	34	—	—	[39]
15	Qin, H.M	2023	Huotong River	spring	0	6	—	—	[36]
16	Liu, X.C	2021	Fuhe River	summer	1	15	—	—	[30]
17	Dan, Y	2019	Jialing River	autumn	2	2	—	—	[18]
18	Wu, B.B	2022	Jinjiang River	summer/winter	0	8	—	—	[42]
19	Li, H.K	2021	Mulong River	summer	0	3	—	—	[26]
20	Gao, P.F	2022	Nanchang lakes	spring/summer	1	1	—	—	[20]
21	Hao, J	2024	Nujiang River	spring	0	4	—	—	[23]
22	Zhang, T	2022	Taihu Basin(Yili River, Danjinlicao River, Beijing-Hangzhou Grand cana, Wujin-Yixing canal )	spring/summer/autumn	19	27	—	—	[46]
23	Guo, Y.S	2023	Dongjiang River	autumn	38	0	—	—	[22]
24	Min, S.A	2024	Changdang Lake inflow	summer	0	11	—	—	[33]
25	Hou, X.C	2023	Qiujiang River	autumn	9	0	—	—	[24]
26	Zhang, B.H	2022	Zao river	winter	12	0	—	—	[43]
27	Du, W.R	2024	Yangtze River	spring/autumn	6	17	—	—	[19]
28	Geng, J	2024	Ili river	summer	0	28	—	—	[21]
29	Wang, L	2018	Jialing River	autumn	11	0	V4-V5	515F/907R	[41]
30	Fang, W.K	2023	typical urban rivers in Wuhu City	all year	36	0	V3–V4	338 F/806R	[2]
31	Tan, Q.Y	2022	Beiyun river	summer	108	0	V3-V4	338 F/806R	[40]
32	Liao, X	2025	CHINA( Huai River, Hai River, Liao River, North of the Yangtze River, Nandu River, DongRiver, Jiulong River, Xiang River and Yong River)	summer	146	0	V4-V5	515F/907R	[29]
33	Sun, H	2021	Han River	spring/autumn	0	30	V4-V5	515F/907R	[38]
34	Zhang, Y.	2023	Huai River	spring	0	63	V3-V4	338 F/806R	[47]
35	Wang, P	2016	Ganjiang river	spring	8	17	V3-V4	338 F/806R	[35]
36	Liu, Y	2023	Fen River	summer	0	10	V3–V4	341F/806R	[31]
Note:"—" means not detected.
