# Supplementary material for: Multidimensional Differences and Driving Mechanisms of Bacterial Communities in Urban and Rural Rivers Across China
Source: Microorganisms. 2026 May 24;14(6):1185. doi: 10.3390/microorganisms14061185 (PMC13304416; doi:10.3390/microorganisms14061185)
Supplement: Supplementary file 1 [file microorganisms-14-01185-s001.zip › Table S4 water quality analysis method.xlsx]

## Sheet: Sheet1
Table S4 Water quality analysis method
Number	Parameter	Analysis method	Detection limit
1	pH	Glass electrode method	0.01
2	DO	Electrochemical probe method	0.05 mg/L
3	TOC	Non-dispersive infrared absorption	0.1 mg/L
4	COD	Dichromate method	1 mg/L
5	TP	Ammonium molybdate spectrophotometric method	0.01 mg/L
6	TN	Alkaline potassium persulfate digestion-UV spectrophotometric method	0.05 mg/L
7	NH₄⁺-N	Salicylic acid spectrophotometric method	0.004 mg/L
		Nessler's colorimetric method	0.025 mg/L
8	NO₃⁻-N	Cadmium reduction method	0.05 mg/L
9	NO₂⁻-N	N-(1-naphthyl)-ethylenediamine spectrophotometric method	0.001 mg/L
